# Supplementary material for: Dispelling Mist That Obscures Positional Vertigo in Vestibular Migraine
Source: Brain Sci. 2023 Oct 20;13(10):1487. doi: 10.3390/brainsci13101487 (PMC10605638; doi:10.3390/brainsci13101487)
Supplement: Supplementary file 1 [file brainsci-13-01487-s001.zip]

Archive with 1 entries (1 files):
- brainsci-2658481-supplementary.pdf
